# Supplementary material for: A simple model of a growing tumour
Source: PeerJ. 2019 May 31;7:e6983. doi: 10.7717/peerj.6983 (PMC6546075; doi:10.7717/peerj.6983)
Supplement: Dataset S1 — Tumour volume time-series data for the CDKi/Gemcitabine study [file peerj-07-6983-s001.csv]

ID	DAYS	TRT	VOL
1	0	Control	147.495
1	4	Control	218.036
1	7	Control	256.513
1	10	Control	339.879
1	14	Control	461.723
1	17	Control	622.044
1	21	Control	878.556
1	24	Control	1045.29
1	28	Control	1340.279
1	31	Control	1507.013
1	35	Control	1769.938
2	0	Control	147.495
2	4	Control	218.036
2	7	Control	256.513
2	10	Control	339.879
2	14	Control	461.723
2	17	Control	622.044
2	21	Control	878.556
2	24	Control	1045.29
2	28	Control	1340.279
2	31	Control	1507.013
2	35	Control	1769.938
3	0	LY283519 50mg/kg qdx21	147.495
3	4	LY283519 50mg/kg qdx21	173.146
3	7	LY283519 50mg/kg qdx21	198.797
3	10	LY283519 50mg/kg qdx21	224.449
3	14	LY283519 50mg/kg qdx21	346.292
3	17	LY283519 50mg/kg qdx21	442.485
3	21	LY283519 50mg/kg qdx21	570.741
3	24	LY283519 50mg/kg qdx21	679.759
3	28	LY283519 50mg/kg qdx21	923.446
3	31	LY283519 50mg/kg qdx21	1186.372
3	35	LY283519 50mg/kg qdx21	1692.985
4	0	LY283519 50mg/kg qdx21	147.495
4	4	LY283519 50mg/kg qdx21	173.146
4	7	LY283519 50mg/kg qdx21	198.797
4	10	LY283519 50mg/kg qdx21	224.449
4	14	LY283519 50mg/kg qdx21	346.292
4	17	LY283519 50mg/kg qdx21	442.485
4	21	LY283519 50mg/kg qdx21	570.741
4	24	LY283519 50mg/kg qdx21	679.759
4	28	LY283519 50mg/kg qdx21	923.446
4	31	LY283519 50mg/kg qdx21	1186.372
4	35	LY283519 50mg/kg qdx21	1692.985
5	0	Gem 60 mg/kg q3dx7	147.495
5	4	Gem 60 mg/kg q3dx7	173.146
5	7	Gem 60 mg/kg q3dx7	198.797
5	10	Gem 60 mg/kg q3dx7	224.449
5	14	Gem 60 mg/kg q3dx7	256.513
5	17	Gem 60 mg/kg q3dx7	307.815
5	21	Gem 60 mg/kg q3dx7	448.897
5	24	Gem 60 mg/kg q3dx7	506.613
5	28	Gem 60 mg/kg q3dx7	692.585
5	31	Gem 60 mg/kg q3dx7	897.795
5	35	Gem 60 mg/kg q3dx7	1353.105
6	0	Gem 60 mg/kg q3dx7	147.495
6	4	Gem 60 mg/kg q3dx7	173.146
6	7	Gem 60 mg/kg q3dx7	198.797
6	10	Gem 60 mg/kg q3dx7	224.449
6	14	Gem 60 mg/kg q3dx7	256.513
6	17	Gem 60 mg/kg q3dx7	307.815
6	21	Gem 60 mg/kg q3dx7	448.897
6	24	Gem 60 mg/kg q3dx7	506.613
6	28	Gem 60 mg/kg q3dx7	692.585
6	31	Gem 60 mg/kg q3dx7	897.795
6	35	Gem 60 mg/kg q3dx7	1353.105
7	0	LY qdx12 -> Gem q3dx4	147.495
7	4	LY qdx12 -> Gem q3dx4	173.146
7	7	LY qdx12 -> Gem q3dx4	198.797
7	10	LY qdx12 -> Gem q3dx4	224.449
7	14	LY qdx12 -> Gem q3dx4	288.577
7	17	LY qdx12 -> Gem q3dx4	397.595
7	21	LY qdx12 -> Gem q3dx4	461.723
7	24	LY qdx12 -> Gem q3dx4	461.723
7	28	LY qdx12 -> Gem q3dx4	506.613
7	31	LY qdx12 -> Gem q3dx4	692.585
7	35	LY qdx12 -> Gem q3dx4	1064.528
8	0	LY qdx12 -> Gem q3dx4	147.495
8	4	LY qdx12 -> Gem q3dx4	173.146
8	7	LY qdx12 -> Gem q3dx4	198.797
8	10	LY qdx12 -> Gem q3dx4	224.449
8	14	LY qdx12 -> Gem q3dx4	288.577
8	17	LY qdx12 -> Gem q3dx4	397.595
8	21	LY qdx12 -> Gem q3dx4	461.723
8	24	LY qdx12 -> Gem q3dx4	461.723
8	28	LY qdx12 -> Gem q3dx4	506.613
8	31	LY qdx12 -> Gem q3dx4	692.585
8	35	LY qdx12 -> Gem q3dx4	1064.528
9	0	LY qdx21 + Gem q3dx7	147.495
9	4	LY qdx21 + Gem q3dx7	173.146
9	7	LY qdx21 + Gem q3dx7	198.797
9	10	LY qdx21 + Gem q3dx7	224.449
9	14	LY qdx21 + Gem q3dx7	211.623
9	17	LY qdx21 + Gem q3dx7	198.797
9	21	LY qdx21 + Gem q3dx7	205.21
9	24	LY qdx21 + Gem q3dx7	237.274
9	28	LY qdx21 + Gem q3dx7	333.467
9	31	LY qdx21 + Gem q3dx7	429.659
9	35	LY qdx21 + Gem q3dx7	756.713
10	0	LY qdx21 + Gem q3dx7	147.495
10	4	LY qdx21 + Gem q3dx7	173.146
10	7	LY qdx21 + Gem q3dx7	198.797
10	10	LY qdx21 + Gem q3dx7	224.449
10	14	LY qdx21 + Gem q3dx7	211.623
10	17	LY qdx21 + Gem q3dx7	198.797
10	21	LY qdx21 + Gem q3dx7	205.21
10	24	LY qdx21 + Gem q3dx7	237.274
10	28	LY qdx21 + Gem q3dx7	333.467
10	31	LY qdx21 + Gem q3dx7	429.659
10	35	LY qdx21 + Gem q3dx7	756.713
