# Supplementary material for: A simple model of a growing tumour
Source: PeerJ. 2019 May 31;7:e6983. doi: 10.7717/peerj.6983 (PMC6546075; doi:10.7717/peerj.6983)
Supplement: Dataset S2 — Tumour volume time-series data for MEKi/Docetaxel study [file peerj-07-6983-s002.csv]

ID	DAYS	TRT	VOL
1	0	Control	300
1	4	Control	570.922
1	7	Control	797.872
1	11	Control	904.255
2	0	Control	300
2	4	Control	570.922
2	7	Control	797.872
2	11	Control	904.255
3	0	MEKi	300
3	4	MEKi	450.355
3	7	MEKi	478.723
3	11	MEKi	606.383
4	0	MEKi	300
4	4	MEKi	450.355
4	7	MEKi	478.723
4	11	MEKi	606.383
5	0	Doc	300
5	4	Doc	450.355
5	7	Doc	411.348
5	11	Doc	421.986
6	0	Doc	300
6	4	Doc	450.355
6	7	Doc	411.348
6	11	Doc	421.986
7	0	Doc -> MEKi	300
7	4	Doc -> MEKi	365.248
7	7	Doc -> MEKi	262.411
7	11	Doc -> MEKi	223.404
8	0	Doc -> MEKi	300
8	4	Doc -> MEKi	365.248
8	7	Doc -> MEKi	262.411
8	11	Doc -> MEKi	223.404
9	0	MEKi->Doc	300
9	4	MEKi->Doc	450.355
9	7	MEKi->Doc	478.723
9	11	MEKi->Doc	514.185
10	0	MEKi->Doc	300
10	4	MEKi->Doc	450.355
10	7	MEKi->Doc	478.723
10	11	MEKi->Doc	514.185
